# Supplementary material for: A Simple and Efficient Solar Interfacial Evaporation Device Based on Carbonized Cattail and Agarose Hydrogel for Water Evaporation and Purification
Source: Membranes (Basel). 2022 Oct 30;12(11):1076. doi: 10.3390/membranes12111076 (PMC9692801; doi:10.3390/membranes12111076)
Supplement: Supplementary file 1 [file membranes-12-01076-s001.zip]

Archive with 1 entries (1 files):
- membranes-1948004-supplementary.pdf
